# Supplementary material for: Genome-wide identification and comparative analysis of CLE family in rapeseed and its diploid progenitors
Source: Front Plant Sci. 2022 Oct 20;13:998082. doi: 10.3389/fpls.2022.998082 (PMC9632860; doi:10.3389/fpls.2022.998082)
Supplement: Supplementary file 1 [file Table_1.xlsx]

## Sheet: 工作表1
Table S1 The primers uesd in this study.
gene	Primer	Primer-F	Primer-R
BnaA.CLE6.a	XY1803	CAATGATGTTGCGGGTCAGG	CCCGAATCCTCCATGCAGAT
BnaC.CLE6.a	XY4182	TACTCAAGCCCGAATCCTCC	GAACTTGGAGAGATCAAACCCG
BnaA.CLE6.b	XY1163	CTCAGGCTCGAATCCTCCAT	GTGATGATGTTGCGGGTCAG
BnaC.CLE6.b	XY1330	AGCTCGGGTTTGATCTCTCC	TCAGTGATGATGTTGCGGGT
BnaA.CLE6.c	XY1428	TCTCAGGCTCGAATCCTTCA	TGAAACCCTGTCCGAATCCA
BnaC.CLE6.c	XY1726	CACCAATCTCTCAGGCTCGA	TGAAACCCTGTCCGAATCCA
BnaC.CLE7	XY4180	GAAGGGAGGATAGTTCGGGT	TGATGTTGAGGATCTGGCCC
BnaA.CLE4	XY2855	CACTGGTTGGGGAAGAGAGG	CCACCTGGGCTAAGTCGTT
BnaU.CLE4	XY0128	GTTGGGGAAGAGAGGCCTT	CTGTTTCCTCGCCTTTAGATCTC
BnaC.CLE3.a	XY38590	TGCACCAGTGTCGATCTTTG	AATGATGCCTTGGGTCAGGA
BnaC.CLE3.b	XY04290	TGCACCAGTGTCGATCTTTG	AATGATGCCTTGGGTCAGGA
BnaA.CLE1.a	XY3063	CGAGGGCGTATGATGAGAGA	CCTCCAGGGCTAAGTCTCAT
BnaC.CLE1.a	XY4391	CGAGGGCGTATGATGAGAGA	CCTCCAGGGCTAAGTCTCAT
BnaC.CLE1.b	XY4324	GTTCTCGGGGTCATCAGCT	TGGACTCGTTAAAGGCTCTCT
BnaA.CLE1.b	XY16350	CATTGTCGTGGTCATCAGCA	CCTCCAGGGCTAAGTCTCAT
BnaC.CLE1.c	XY2195	CATTGTCGTGGTCATCAGCA	GGACTCATTAAAACCTCTCCCC
BnaC.CLE1.d	XY23780	TGCTGTGTTTGTTGCTGATCT	GCCCCTCTCCATTAGCTTCT
BnaA.CLE1.c	XY2282	AGAGGGAAAGAAAGGAGGGC	TGATGACGAGGATCAGGACC
BnaA.CLE1.d	XY3733	AGAGGGAAAGAAAGGAGGGC	TGATGACGAGGATCAGGACC
BnaA.CLE45.a	XY2814	GACAATCACAAGGAGACAGAGC	TCTTGTGTCTTCCCAGGCTT
BnaC.CLE45.a	XY2804	GCTAAGGGGCATCAATAGGC	TCTTGTGTCTTCCCAGGCTT
BnaA.CLE45.b	XY1442	AGAAGAAGCTAGAGTTGAGCCA	ACGAGTCCTTTGTCTGATCCT
BnaC.CLE45.b	XY1934	GATCAAGGAATGCTCATCGGA	TCTCTTGCTTGACTGGAACG
BnaA.CLE45.c	XY2421	ACACAAGGAGACAAAGCTGG	TGTGCTTGCATCTTCTCAGC
BnaC.CLE45.c	XY2530	ACACAAGGAGACAAAGCTGG	TGTGCTTGCATCTTCTCAGC
BnaA.CLE40.a	XY20280	TGTCCACTTGCTCACTCTTCT	TGTGATGATGGAGAGGGTCG
BnaC.CLE40.a	XY44090	CGTCTTCCTTCTTCAGTGCC	TGTGGTGATGATGGAGAGGG
BnaA.CLE40.b	XY01350	ATGCCCACTTGCTTACTCCT	ATGATGGAGAGGGTCGGATC
BnaC.CLE40.b	XY0444	TCTTCTTCTCCGTCTTCCTTCT	GGGAACTCGTCTTTCTTCAACA
BnaC.CLE40.c	XY05710	CCATGCTCACTTGCTCACTC	CGGAGAAGTAAATGGAATGCGT
BnaA.CLE2.a	XY0881	CCAGTAGGGGTGAAGGTGAG	CTAATGATGTTGCGGGTCGG
BnaC.CLE2.a	XY76840	GACTGCACTGGATGGTCAAG	CTAATGATGTTGCGGGTCGG
BnaA.CLE2.b	XY09350	GAGCAAGACGGTGGTGGAT	ATGATGTTGTGGGTCAGATCCT
BnaC.CLE2.b	XY10920	GAGCAAGACGGTGGTGGAT	ATGATGTTGTGGGTCAGATCCT
BnaC.CLE2.c	XY35360	CGTGGTGAAGGTGAGAGAGT	CCTCCTGGGCTTAAACGCT
BnaA.CLE2.c	XY58130	TCTCGTTTTGCTTCGTCTTGT	CCCCTGTAGCTTGACCATCT
BnaC.CLE2.d	XY60660	AGCTTCAGTTGTCACCGGAA	GATGCTGCGGGTCGGATC
BnaA.CLE25.a	XY1868	CGGTTTAGTGGTAAGGATGCG	GTTGGCCGTCTCGAAGTTTT
BnaC.CLE25.a	XY0169	CGGTTTAGTGGTAAGGATGCG	GTTGGCCGTCTCGAAGTTTT
BnaA.CLE25.b	XY31490	TCGGTAACTTATCAAGCTTTGCA	AGATGAGAGAACCTGTTGTGGA
BnaC.CLE25.b	XY2510	TCCATCAACAGAAACGGTCA	TCTTGCTTTCCTGTTGTGGA
BnaA.CLE22	XY03870	ATGAGAAATAACTACTCCAG	CATCTTCAAAAACATTCTCAC
BnaC.CLE22	XY0541	TCATCATCCCTCAACTCATGGA	GGATTAGGACCTGTGAAGACC
BnaA.CLE19	XY06070	AGCTTCATTTCGGAGTTTGCT	ACCTGTTGTGAAGTGGATTTGG
BnaC.CLE19	XY0759	CATTCCGGAGTTTGCTGATGA	ACCTGTTGTGAAGTGGATTTGG
BnaC.CLE14.a	XY1481	TTCGTATCTCCTCAGACGCC	CGTCGGGAACTTCTCTAACTG
BnaC.CLE14.b	XY49270	TAGGCGGACTCCATCTCTCA	AGCTTCTCTGCCGGAAACTC
BnaA.CLE14	XY38120	TAGGACGAAGACTCCGATGC	ATTGTGAAGCGGGTTTGGTC
BnaA.CLE42.a	XY1955	CAAACTCACCGCTATGCCTC	TTGGAGATGGGATTCGGACC
BnaA.CLE42.b	XY20430	GATCAAACTCACCGGGATGC	TTGGAGATGGGATTCGGACC
BnaU.CLE42	XY0192	CAAACTCACCGCTATGCCTC	TTGGAGATGGGATTCGGACC
BnaC.CLE42	XY1036	GTGATGTGGCGGTGACTTC	CCCCGTGTTCATTGTCATTGA
BnaA.CLE46	XY12320	TCCTTCTCCTTCATACCTGCC	TTGGGTTAGGTCCTGATGGG
BnaC.CLE46	XY3451	AATTGTGACTCGGGAATGCC	CCCCATCTTTTCTTCAACCCAA
BnaC.CLV3.a	XY38990	TGGATTCGAGGACTCTGGTG	ACCCGAAAACCTTCTCCTTCT
BnaA.CLV3	XY1571	GCCAATGCCAATGTTCATGC	CATGATGGTGCAAAGGGTCA
BnaC.CLV3.b	XY1523	GCCAATGCCAATGTTCATGC	CATGATGGTGCAAAGGGTCA
BnaA.CLE20.a	XY50450	CCTCGTTGTCTCATCTGAAGC	TGATCCCGTCTTCACCTTCC
BnaC.CLE20.a	XY4404	CCTCGTTGTCTCATCTGAAGC	GGTGGGTTGAGAAGGGAGAA
BnaA.CLE20.b	XY12380	AGGGTCGTCTTCTTTGTCTCA	CCGGCAGGGTAGGTTTAGAA
BnaC.CLE20.b	XY03100	CCGAACCCTTACCTAGCCAA	ATCCCGTCTTAACCTTCCGT
BnaC.CLE27	XY23100	CGGCAATTCGGGTATGTCC	CCACTTGGTACCGTTCTTTTACT
BnaA.CLE27	XY33250	GGATAGGGGCAATTCGGGTA	CCACTTGGTACCGTTCTTTTACT
BnaA.CLE9.a	XY2903	ATGTCCCGAGTGTTCACCAT	ACCTTGGGTCAATCTCCGG
BnaC.CLE9.a	XY2025	CTCACAGATACGTCCCGAGG	CGGCTGTTACGGTGGATTCT
BnaA.CLE10	XY2785	GGAGGTTTCAACACGCGTAC	AGAAGGAGGAGGAGGAGGAG
BnaA.CLE9.b	XY1980	AACTCACCGATTCCTCCCG	CGCCGTACCTTGGATCAATC
BnaC.CLE9.b	XY5739	CCTTGTGACTCCTTCTCTCGT	GGAGGGAACGAGTCTTTTATCG
BnaA.CLE9.c	XY0945	CGACTCCTTCACTCGTCCAT	GACGCCGTACCTTGGATCA
BnaC.CLE9.c	XY1230	GAAACGTCCCTTACCGAACC	GAGGGTAAACAAGTGGCTGC
Bn18S	XY18S	CAGTGGTTATGCAATGCGGA	CGAAGGATCAACTCACGCTG
