# Supplementary material for: Genome-wide identification and comparative analysis of CLE family in rapeseed and its diploid progenitors
Source: Front Plant Sci. 2022 Oct 20;13:998082. doi: 10.3389/fpls.2022.998082 (PMC9632860; doi:10.3389/fpls.2022.998082)
Supplement: Supplementary file 2 [file Table_2.xlsx]

## Sheet: Sheet1
Table S2. Features of Brassica napus L., B. rapa and B. oleracea CLE genes
Name	Gene ID	Chromosome location	Orientation	Pre-propeptide lengtha	Predicted intron	SP cleavage siteb
BnaA.CLE1.a	BnaA07g30630D	chrA07:21640807..21641028	-	73	0	22
BnaA.CLE1.b	BnaA02g16350D	chrA02:9722016..9722255	-	79	0	23
BnaA.CLE1.c	BnaA07g22820D	chrA07:17305233..17305466	+	77	0	22
BnaA.CLE1.d	BnaAnng37330D	chrAnn_R:42313855..42314088	+	77	0	22
BnaC.CLE1.a	BnaC06g43910D	chrC06_R:328111..3281332	-	73	0	22
BnaC.CLE1.b	BnaC06g43240D	chrC06_R:2719663..2724443	+	82	1	22
BnaC.CLE1.c	BnaC02g21950D	chrC02:18782883..18783119	-	78	0	23
BnaC.CLE1.d	BnaC06g23780D	chrC06:25520857..25521090	+	77	0	22
BnaA.CLE2.a	BnaA08g08810D	chrA08:8553505..8553744	+	79	0	22
BnaA.CLE2.b	BnaA01g09350D	chrA01:4562229..4562465	+	78	0	22
BnaA.CLE2.c	BnaA03g58130D	chrA03_R:1520552..1520788	+	78	0	22
BnaC.CLE2.a	BnaC03g76840D	chrC03:5382167..5382406	+	79	0	22
BnaC.CLE2.b	BnaC01g10920D	chrC01:6747208..6747444	+	78	0	22
BnaC.CLE2.c	BnaC07g35360D	chrC07:37785921..37786157	+	78	0	22
BnaC.CLE2.d	BnaCnng60660D	chrCnn_R:60499619..60499855	-	78	0	22
BnaC.CLE3.a	BnaC04g38590D	chrC04:39783833..39784084	+	83	0	23
BnaC.CLE3.b	BnaC05g04290D	chrC05:2086976..2087227	+	83	0	23
BnaA.CLE4	BnaAnng28550D	chrAnn_R:32663129..32663377	-	82	0	23
BnaU.CLE4	BnaUnng01280D	chrUnn_R:1590487..1590735	+	82	0	23
BnaA.CLE6.a	BnaA04g18030D	chrA04:14533213..14533458	+	81	0	26
BnaA.CLE6.b	BnaA05g11630D	chrA05:6553611..6553859	-	82	0	26
BnaA.CLE6.c	BnaA03g14280D	chrA03:6558722..6558964	+	80	0	24
BnaC.CLE6.a	BnaC04g41820D	chrC04:42616813..42617058	+	81	0	26
BnaC.CLE6.b	BnaC04g13300D	chrC04:7942249..7942515	+	82	0	26
BnaC.CLE6.c	BnaC03g17260D	chrC03:8810187..8810426	+	79	0	24
BnaC.CLE7	BnaC04g41800D	chrC04:42579610..42579858	+	82	0	22
BnaA.CLE9.a	BnaA09g29030D	chrA09:21819670..21820023	+	117	0	28
BnaA.CLE9.b	BnaA08g19800D	chrA08:15117806..15118156	+	116	0	26
BnaA.CLE9.c	BnaA07g09450D	chrA07:9256142..9256533	-	115	0	29
BnaC.CLE9.a	BnaC05g20250D	chrC05:13688840..13689190	-	116	0	25
BnaC.CLE9.b	BnaC03g57390D	chrC03:46760447..46760797	-	116	0	26
BnaC.CLE9.c	BnaC07g12300D	chrC07:17819593..17820246	+	121	0	27
BnaA.CLE10	BnaA07g27850D	chrA07:20207907..20208277	+	115	0	26
BnaA.CLE14	BnaA06g38120D	chrA06:323958..324221	-	87	0	27
BnaC.CLE14.a	BnaCnng14810D	chrCnn_R:13793694..13793948	+	84	0	27
BnaC.CLE14.b	BnaC05g49270D	chrC05:176569..176832	+	87	0	27
BnaA.CLE19	BnaA07g06070D	chrA07:6405344..6405568	+	74	0	23
BnaC.CLE19	BnaC07g07590D	chrC07:12014118..12014342	+	74	0	23
BnaA.CLE20.a	BnaA09g50450D	chrA09:33360873..33361103	+	76	0	21
BnaA.CLE20.b	BnaAnng12380D	chrAnn_R:13398459..13398841	+	77	0	22
BnaC.CLE20.a	BnaC08g44040D	chrC08:37485030..37485260	-	76	0	21
BnaC.CLE20.b	BnaC05g03100D	chrC05:1485352..1485585	-	77	0	22
BnaA.CLE22	BnaA03g03870D	chrA03:1812897..1813202	+	101	0	33
BnaC.CLE22	BnaC03g05410D	chrC03:2604330..2604635	+	101	0	33
BnaA.CLE25.a	BnaAnng18680D	chrAnn_R:19935340..19937158	-	81	3	28
BnaA.CLE25.b	BnaA06g31490D	chrA06:21144285..21144527	+	80	0	28
BnaC.CLE25.a	BnaC09g01690D	chrC09:93984.. 941087	-	81	1	28
BnaC.CLE25.b	BnaC07g25100D	chrC07:31347817..31348434	-	77	1	24
BnaA.CLE27	BnaA06g33250D	chrA06:22000812..22001054	+	80	0	16
BnaC.CLE27	BnaC07g23100D	chrC07:29745970..29746212	-	80	0	20
BnaA.CLE40.a	BnaA10g20280D	chrA10:14190656..14191258	+	82	2	29
BnaA.CLE40.b	BnaA02g01350D	chrA02:610119..610796	-	156	2	30
BnaC.CLE40.a	BnaC09g44090D	chrC09:45092570..45093166	+	82	2	29
BnaC.CLE40.b	BnaC02g04440D	chrC02:2319992..2320472	-	84	2	30
BnaC.CLE40.c	BnaC03g05710D	chrC03:2754193..2755266	-	84	3	27
BnaA.CLE42.a	BnaAnng19550D	chrAnn_R:21164430..21165186	-	85	0	24
BnaA.CLE42.b	BnaA04g20430D	chrA04:15753025..15753784	+	85	0	24
BnaC.CLE42	BnaC04g10360D	chrC04:7942249..7942515	-	88	0	21
BnaU.CLE42	BnaUnng01920D	chrUnn_R:2636205..2636462	+	85	0	24
BnaA.CLE45.a	BnaA07g28140D	chrA07:20357916..20358275	+	119	0	26
BnaA.CLE45.b	BnaA02g14420D	chrA02:8139643..8140290	+	124	0	28
BnaA.CLE45.c	BnaA07g24210D	chrA07:18082422..18082784	-	120	0	25
BnaC.CLE45.a	BnaC06g28040D	chrC06:29344041..29344400	-	119	0	26
BnaC.CLE45.b	BnaC02g19340D	chrC02:15646066..15646794	+	124	0	28
BnaC.CLE45.c	BnaC06g25300D	chrC06:2690418..26904560	+	123	0	28
BnaA.CLE46	BnaA10g12320D	chrA10:10174968..10175442	+	79	2	20
BnaC.CLE46	BnaC09g34510D	chrC09:37980940..37981471	+	79	2	20
BnaA.CLV3	BnaA04g15710D	chrA04:12972163..12972703	-	94	2	20
BnaC.CLV3.a	BnaC04g38990D	chrC04:40084249..40084779	-	91	2	23
BnaC.CLV3.b	BnaC02g15230D	chrC02:10667124..10667664	+	94	2	20
BraA.CLE1.a	Bra016015	A07:23112089..23112310	-	73	0	22
BraA.CLE1.b	Bra008076	A02:12021106..12021345	-	79	0	23
BraA.CLE2.a	Bra021007	A08:9745348..9745587	+	79	0	22
BraA.CLE2.b	Bra012593	A03:23353318..23353554	+	78	0	22
BraA.CLE2.c	Bra013319	A01:4970261..4970497	+	78	0	22
BraA.CLE2.d	Bra012592	A03:23357893..23358129	+	78	0	22
BraA.CLE4	Bra021695	A04:14005358..14005606	+	82	0	26
BraA.CLE6.a	Bra021696	A04:14033051..14033296	+	81	0	23
BraA.CLE6.b	Bra018279	A05:7111277..7111525	-	82	0	26
BraA.CLE6.c	Bra022825	A03:7290657..7290899	+	80	0	24
BraA.CLE9.a	Bra016279	A08:16895382..16895732	+	116	0	26
BraA.CLE9.b	Bra024705	A09:24632672..24633025	+	117	0	28
BraA.CLE9.c	Bra012451	A07:9749703..9750059	+	118	0	25
BraA.CLE10	Bra004371	A07:21584822..21585154	+	100	0	26
BraA.CLE14.a	Bra027629	A09:7706303..7706560	+	85	0	27
BraA.CLE14.b	Bra019787	A06:4421083..4421346	+	87	0	27
BraA.CLE20.a	Bra015385	A10:1687498..1687731	+	77	0	22
BraA.CLE20.b	Bra032484	A09:38028994..38029224	+	76	0	21
BraA.CLE22	Bra006149	A03:2231533..2231838	+	101	0	33
BraA.CLE25	Bra025335	A06:21036229..21036471	+	80	0	28
BraA.CLE27.a	Bra036359	A02:21207608..21207850	-	80	0	20
BraA.CLE27.b	Bra025172	A06:21881089..21881331	+	80	0	16
BraA.CLE40.a	Bra023385	A02:2093595..2094074	-	84	2	30
BraA.CLE40.b	Bra006174	A03:2348416..2348977	-	81	2	19
BraA.CLE40.c	Bra008865	A10:12999802..13000410	+	82	2	29
BraA.CLE45.a	Bra003992	A07:19435777..19436148	-	123	0	28
BraA.CLE45.b	Bra007868	A02:10434600..10434974	+	124	0	28
BraA.CLE45.c	Bra004398	A07:21725626..21725985	+	119	0	26
BraA.CLV3	Bra034340	A04:12387299:12387710	-	77	1
BolC.CLE1.a	Bol026293	C06:3877587..3877808	-	73	0	22
BolC.CLE1.b	Bol034828	C02:16434606..16434842	+	78	0	23
BolC.CLE2.a	Bol009408	C01:6543624..6543860	-	78	0	19
BolC.CLE2.b	Bol024429	C07:41061301..41061537	-	78	0	22
BolC.CLE2.c	Bol024430	C07:41055175..41055411	-	78	0	22
BolC.CLE2.d	Bol029918	C03:49194034..49194273	+	79	0	22
BolC.CLE3	Bol041046	C05:2146146..2146397	-	83	0	23
BolC.CLE4	Bol004500	S000321:33680..33928	-	82	0	23
BolC.CLE6.a	Bol004502	S000321:82247..82492	-	81	0	26
BolC.CLE6.b	Bol004637	C03:8319906..8320145	-	79	0	24
BolC.CLE6.c	Bol008275	C04:18387475..18387723	-	82	0	26
BolC.CLE7	Bol004501	S000321:45119..45367	-	82	0	22
BolC.CLE9.a	Bol024939	C03:40150828..40151178	+	116	0	26
BolC.CLE9.b	Bol043333	C07:2235472..22355088	-	121	0	27
BolC.CLE13	Bol026216	C06:3414392..3414706	+	104	0	25
BolC.CLE14.a	Bol004046	S000333:373682..373945	-	87	0	27
BolC.CLE14.b	Bol029688	S000064:327626..327880	-	84	0	27
BolC.CLE19	Bol007453	C08:23706363..23706587	-	75	0	23
BolC.CLE20.a	Bol018330	C08:40431893..40432123	-	76	0	21
BolC.CLE20.b	Bol040951	C05:1473890..1474123	+	77	0	22
BolC.CLE22.a	Bol008997	S000240:297056..297361	+	101	0	33
BolC.CLE22.b	Bol043511	C09:35987445..35987747	+	100	0	33
BolC.CLE25.a	Bol032246	C09:2167313..2167585	+	90	0	28
BolC.CLE25.b	Bol042965	C07:33605671..33605910	+	79	0	24
BolC.CLE27.a	Bol031056	C02:37469810..37470052	+	80	0	20
BolC.CLE27.b	Bol042770	C07:31934293..31934535	+	80	0	20
BolC.CLE40.a	Bol003545	S000347:124792..125274	-	84	2	30
BolC.CLE40.b	Bol043469	C09:35719578..35720181	-	82	2	29
BolC.CLE45.a	Bol017353	C06:35304408..35304779	+	123	0	28
BolC.CLE45.b	Bol023915	C06:7314458..7314817	+	119	0	26
BolC.CLE45.c	Bol028559	C02:13705835..13706188	-	117	0	21
BolC.CLV3	Bol026442	C04:30533445..30533618	-	94	0
a Number of amino acid residues.
b After amino acid number listed.
