# Supplementary material for: Genome-wide identification and comparative analysis of CLE family in rapeseed and its diploid progenitors
Source: Front Plant Sci. 2022 Oct 20;13:998082. doi: 10.3389/fpls.2022.998082 (PMC9632860; doi:10.3389/fpls.2022.998082)
Supplement: Supplementary file 3 [file Table_3.xlsx]

## Sheet: Bn
Table S3 The four duplicated types of CLE genes in the three species of Brassica.
Name	ID	Duplicated type
BnaA.CLE6.a	BnaA04g18030D	segmental duplication/WGD
BnaC.CLE6.a	BnaC04g41820D	segmental duplication/WGD
BnaA.CLE6.b	BnaA05g11630D	segmental duplication/WGD
BnaC.CLE6.b	BnaC04g13300D	segmental duplication/WGD
BnaA.CLE6.c	BnaA03g14280D	segmental duplication/WGD
BnaC.CLE6.c	BnaC03g17260D	segmental duplication/WGD
BnaC.CLE7	BnaC04g41800D	segmental duplication/WGD
BnaA.CLE4	BnaAnng28550D	Dispersed
BnaU.CLE4	BnaUnng01280D	Dispersed
BnaC.CLE3.a	BnaC04g38590D	Dispersed
BnaC.CLE3.b	BnaC05g04290D	Dispersed
BnaA.CLE1.a	BnaA07g30630D	segmental duplication/WGD
BnaC.CLE1.a	BnaC06g43910D	segmental duplication/WGD
BnaC.CLE1.b	BnaC06g43240D	Dispersed
BnaA.CLE1.b	BnaA02g16350D	segmental duplication/WGD
BnaC.CLE1.c	BnaC02g21950D	segmental duplication/WGD
BnaC.CLE1.d	BnaC06g23780D	segmental duplication/WGD
BnaA.CLE1.c	BnaA07g22820D	segmental duplication/WGD
BnaA.CLE1.d	BnaAnng37330D	Dispersed
BnaA.CLE45.a	BnaA07g28140D	segmental duplication/WGD
BnaC.CLE45.a	BnaC06g28040D	Dispersed
BnaA.CLE45.b	BnaA02g14420D	segmental duplication/WGD
BnaC.CLE45.b	BnaC02g19340D	segmental duplication/WGD
BnaA.CLE45.c	BnaA07g24210D	segmental duplication/WGD
BnaC.CLE45.c	BnaC06g25300D	segmental duplication/WGD
BnaA.CLE40.a	BnaA10g20280D	segmental duplication/WGD
BnaC.CLE40.a	BnaC09g44090D	segmental duplication/WGD
BnaA.CLE40.b	BnaA02g01350D	segmental duplication/WGD
BnaC.CLE40.b	BnaC02g04440D	segmental duplication/WGD
BnaC.CLE40.c	BnaC03g05710D	segmental duplication/WGD
BnaA.CLE2.a	BnaA08g08810D	segmental duplication/WGD
BnaC.CLE2.a	BnaC03g76840D	Dispersed
BnaA.CLE2.b	BnaA01g09350D	segmental duplication/WGD
BnaC.CLE2.b	BnaC01g10920D	segmental duplication/WGD
BnaC.CLE2.c	BnaC07g35360D	segmental duplication/WGD
BnaA.CLE2.c	BnaA03g58130D	segmental duplication/WGD
BnaC.CLE2.d	BnaCnng60660D	Dispersed
BnaA.CLE25.a	BnaAnng18680D	segmental duplication/WGD
BnaC.CLE25.a	BnaC09g01690D	segmental duplication/WGD
BnaA.CLE25.b	BnaA06g31490D	segmental duplication/WGD
BnaC.CLE25.b	BnaC07g25100D	segmental duplication/WGD
BnaA.CLE22	BnaA03g03870D	segmental duplication/WGD
BnaC.CLE22	BnaC03g05410D	segmental duplication/WGD
BnaA.CLE19	BnaA07g06070D	segmental duplication/WGD
BnaC.CLE19	BnaC07g07590D	segmental duplication/WGD
BnaC.CLE14.a	BnaCnng14810D	Dispersed
BnaC.CLE14.b	BnaC05g49270D	Dispersed
BnaA.CLE14	BnaA06g38120D	Dispersed
BnaA.CLE42.a	BnaAnng19550D	segmental duplication/WGD
BnaU.CLE42	BnaUnng01920D	Dispersed
BnaA.CLE42.b	BnaA04g20430D	segmental duplication/WGD
BnaC.CLE42	BnaC04g10360D	segmental duplication/WGD
BnaA.CLE46	BnaA10g12320D	segmental duplication/WGD
BnaC.CLE46	BnaC09g34510D	segmental duplication/WGD
BnaC.CLV3.a	BnaC04g38990D	segmental duplication/WGD
BnaC.CLV3.b	BnaC02g15230D	Dispersed
BnaA.CLV3	BnaA04g15710D	segmental duplication/WGD
BnaA.CLE20.a	BnaA09g50450D	segmental duplication/WGD
BnaC.CLE20.a	BnaC08g44040D	segmental duplication/WGD
BnaA.CLE20.b	BnaAnng12380D	segmental duplication/WGD
BnaC.CLE20.b	BnaC05g03100D	segmental duplication/WGD
BnaC.CLE27	BnaC07g23100D	segmental duplication/WGD
BnaA.CLE27	BnaA06g33250D	segmental duplication/WGD
BnaA.CLE9.a	BnaA09g29030D	segmental duplication/WGD
BnaC.CLE9.a	BnaC05g20250D	segmental duplication/WGD
BnaA.CLE10	BnaA07g27850D	segmental duplication/WGD
BnaA.CLE9.b	BnaA08g19800D	segmental duplication/WGD
BnaC.CLE9.b	BnaC03g57390D	segmental duplication/WGD
BnaA.CLE9.c	BnaA07g09450D	segmental duplication/WGD
BnaC.CLE9.c	BnaC07g12300D	segmental duplication/WGD

## Sheet: Br
Name	ID	Duplicated type
BraA.CLE1.a	Bra016015	WGD or Segmental
BraA.CLE1.b	Bra008076	WGD or Segmental
BraA.CLE2.a	Bra021007	WGD or Segmental
BraA.CLE2.b	Bra012593	WGD or Segmental
BraA.CLE2.c	Bra013319	WGD or Segmental
BraA.CLE2.d	Bra012592	Tandem
BraA.CLE4	Bra021695	Dispersed
BraA.CLE6.a	Bra021696	WGD or Segmental
BraA.CLE6.b	Bra018279	WGD or Segmental
BraA.CLE6.c	Bra022825	WGD or Segmental
BraA.CLE9.a	Bra016279	WGD or Segmental
BraA.CLE9.b	Bra024705	WGD or Segmental
BraA.CLE9.c	Bra012451	WGD or Segmental
BraA.CLE10	Bra004371	WGD or Segmental
BraA.CLE14.a	Bra027629	WGD or Segmental
BraA.CLE14.b	Bra019787	WGD or Segmental
BraA.CLE20.a	Bra015385	WGD or Segmental
BraA.CLE20.b	Bra032484	WGD or Segmental
BraA.CLE22	Bra006149	WGD or Segmental
BraA.CLE25	Bra025335	WGD or Segmental
BraA.CLE27.a	Bra036359	WGD or Segmental
BraA.CLE27.b	Bra025172	WGD or Segmental
BraA.CLE40.a	Bra023385	WGD or Segmental
BraA.CLE40.b	Bra006174	WGD or Segmental
BraA.CLE40.c	Bra008865	WGD or Segmental
BraA.CLE45.a	Bra003992	WGD or Segmental
BraA.CLE45.b	Bra007868	WGD or Segmental
BraA.CLE45.c	Bra004398	WGD or Segmental
BraA.CLV3	Bra034340	Singleton

## Sheet: Bo
Name	ID	Duplicated type
BolC.CLE1.a	Bol026293	WGD or Segmental
BolC.CLE1.b	Bol034828	WGD or Segmental
BolC.CLE2.a	Bol009408	WGD or Segmental
BolC.CLE2.b	Bol024429	Tandem
BolC.CLE2.c	Bol024430	WGD or Segmental
BolC.CLE2.d	Bol029918	WGD or Segmental
BolC.CLE3	Bol041046	Dispersed
BolC.CLE6.c	Bol008275	WGD or Segmental
BolC.CLE6.b	Bol004637	WGD or Segmental
BolC.CLE9.a	Bol024939	WGD or Segmental
BolC.CLE9.b	Bol043333	WGD or Segmental
BolC.CLE13	Bol026216	Dispersed
BolC.CLE19	Bol007453	Singleton
BolC.CLE20.a	Bol018330	WGD or Segmental
BolC.CLE20.b	Bol040951	WGD or Segmental
BolC.CLE22.b	Bol043511	Singleton
BolC.CLE25.a	Bol032246	WGD or Segmental
BolC.CLE25.b	Bol042965	WGD or Segmental
BolC.CLE27.a	Bol031056	WGD or Segmental
BolC.CLE27.b	Bol042770	WGD or Segmental
BolC.CLE40.b	Bol043469	Singleton
BolC.CLE45.a	Bol017353	WGD or Segmental
BolC.CLE45.b	Bol023915	Tandem
BolC.CLE45.c	Bol028559	WGD or Segmental
BolC.CLV3	Bol026442	Singleton
