# Supplementary material for: Genome-wide identification and comparative analysis of CLE family in rapeseed and its diploid progenitors
Source: Front Plant Sci. 2022 Oct 20;13:998082. doi: 10.3389/fpls.2022.998082 (PMC9632860; doi:10.3389/fpls.2022.998082)
Supplement: Supplementary file 4 [file Table_4.xlsx]

## Sheet: Sheet1
Table S4 Syntenic gene analysis of CLE genes in A. thaliana, B. rapa, B. oleracea and B. napus
Gene type	AGI ID	tPCK Chr	Triplication Block	Bra			Bol			BnA			BnC
				LF	MF1	MF2	LF	MF1	MF2	LF	MF1	MF2	LF	MF1	MF2
CLE1	AT1G73165	tPCK6	E	BraA.CLE1.a	BraA.CLE1.b		BolC.CLE1.a	BolC.CLE1.b		BnaA.CLE1.a	BnaA.CLE1.b	BnaA.CLE1.c		BnaC.CLE1.c	BnaC.CLE1.d
CLE2	AT4G18510	tPCK4	U	BraA.CLE2.c	BraA.CLE2.b	BraA.CLE2.a	BolC.CLE2.a	BolC.CLE2.c	BolC.CLE2.d	BnaA.CLE2.b		BnaA.CLE2.a	BnaC.CLE2.b	BnaC.CLE2.c
CLE3	AT1G06225	tPCK1	A				BolC.CLE3						BnaC.CLE3.b
CLE4	AT2G31081	tPCK3	J		BraA.CLE4			BolC.CLE4
CLE5	AT2G31083	tPCK3	J	BraA.CLE6.b	BraA.CLE6.a	BraA.CLE6.c	BolC.CLE6.c	BolC.CLE7	BolC.CLE6.b
CLE6	AT2G31085	tPCK3	J	BraA.CLE6.b	BraA.CLE6.a	BraA.CLE6.c	BolC.CLE6.c	BolC.CLE7	BolC.CLE6.b
CLE7	AT2G31082	tPCK3	J
CLE8	AT1G67775	tPCK6	E
CLE9	AT1G26600	tPCK1	B	BraA.CLE9.b		BraA.CLE9.c		BolC.CLE9.a	BolC.CLE9.b	BnaA.CLE9.a	BnaA.CLE9.b	BnaA.CLE9.c	BnaC.CLE9.a	BnaC.CLE9.b	BnaC.CLE9.c
CLE10	AT1G69320	tPCK6	E	BraA.CLE10						BnaA.CLE10
CLE11	AT1G49005	tPCK1	C
CLE12	AT1G68795	tPCK6	E
CLE13	AT1G73965	tPCK6	E				BolC.CLE13
CLE14	AT1G63245	tPCK7	D			BraA.CLE14.a			BolC.CLE14.b
CLE16	AT2G01505	tPCK7	K
CLE17	AT1G70895	tPCK6	E
CLE18	AT1G66145	tPCK6	E
CLE19	AT3G24225	tPCK2	F				BolC.CLE19			BnaA.CLE19
CLE20	AT1G05065	tPCK1	A	BraA.CLE20.a		BraA.CLE20.b	BolC.CLE20.b		BolC.CLE20.a				BnaC.CLE20.b		BnaC.CLE20.a
CLE21	AT5G64800	tPCK7	X
CLE22	AT5G12235	tPCK5	R		BraA.CLE22		BolC.CLE22.b	BolC.CLE22.a			BnaA.CLE22			BnaC.CLE22
CLE25	AT3G28455	tPCK7	L	BraA.CLE25			BolC.CLE25.b		BolC.CLE25.a	BnaA.CLE25.b			BnaC.CLE25.b
CLE26	AT1G69970	tPCK6	E
CLE27	AT3G25905	tPCK7	L	BraA.CLE27.b	BraA.CLE27.a		BolC.CLE27.b	BolC.CLE27.a		BnaA.CLE27			BnaC.CLE27
CLE40	AT5G12990	tPCK5	R	BraA.CLE40.c	BraA.CLE40.b	BraA.CLE40.a	BolC.CLE40.b		BolC.CLE40.a	BnaA.CLE40.a		BnaA.CLE40.b	BnaC.CLE40.a	BnaC.CLE40.c	BnaC.CLE40.b
CLE41	AT3G24770	tPCK2	F
CLE42	AT2G34925	tPCK3	J										BnaC.CLE42
CLE43	AT1G25425	tPCK1	B
CLE44	AT4G13195	tPCK4	T
CLE45	AT1G69588	tPCK6	E	BraA.CLE45.c	BraA.CLE45.b	BraA.CLE45.a	BolC.CLE45.b	BolC.CLE45.c	BolC.CLE45.a	BnaA.CLE45.a	BnaA.CLE45.b	BnaA.CLE45.c		BnaC.CLE45.b	BnaC.CLE45.c
CLE46	AT5G59305	tPCK5	Wb							BnaA.CLE46			BnaC.CLE46
CLV3	AT2G27250	tPCK3	I		BraA.CLV3			BolC.CLV3			BnaA.CLV3			BnaC.CLV3.a
	tPCK: translocation Proto-Calepineae Karyotype (n=7)
