# Supplementary material for: Genome-wide identification and comparative analysis of CLE family in rapeseed and its diploid progenitors
Source: Front Plant Sci. 2022 Oct 20;13:998082. doi: 10.3389/fpls.2022.998082 (PMC9632860; doi:10.3389/fpls.2022.998082)
Supplement: Supplementary file 5 [file Table_5.xlsx]

## Sheet: Sheet1
Table S5 The synonymous (Ks) and nonsynonymous (Ka) nucleotide substitution rates for syntenic gene pairs.
Seq_1	Seq_2	Ka	Ks	Ka_Ks	EffectiveLen	AverageS-sites	AverageN-sites
BnaA.CLE.1a	BnaA.CLE.1b	0.0723452	0.270408	0.267541	213	46.25	166.75
BnaA.CLE.1a	BnaA.CLE.1c	0.0939705	0.391642	0.23994	219	49.1667	169.833
BnaA.CLE.1b	BnaA.CLE.1c	0.0818728	0.446804	0.183241	231	50.5	180.5
BnaA.CLE.2b	BnaA.CLE.2a	0.164348	0.292304	0.56225	234	57.8333	176.167
BnaA.CLE.40a	BnaA.CLE.40b	0.136545	0.26164	0.521881	246	55.0833	190.917
BnaA.CLE.45a	BnaA.CLE.45b	0.171948	0.239715	0.7173	357	80.4167	276.583
BnaA.CLE.45a	BnaA.CLE.45c	0.183739	0.197107	0.932181	345	75	270
BnaA.CLE.45b	BnaA.CLE.45c	0.162206	0.202417	0.801343	360	78.9167	281.083
BnaA.CLE.9a	BnaA.CLE.9b	0.119126	0.320197	0.372039	336	86.3333	249.667
BnaA.CLE.9a	BnaA.CLE.9c	0.191177	0.433875	0.440626	345	85.75	259.25
BnaA.CLE.9b	BnaA.CLE.9c	0.150114	0.245129	0.612389	336	86.0833	249.917
BnaA.CLE.1a	BnaC.CLE.1c	0.0756546	0.255062	0.296613	213	46.25	166.75
BnaA.CLE.1b	BnaC.CLE.1c	0.00544962	0.0412475	0.13212	234	49.8333	184.167
BnaA.CLE.1c	BnaC.CLE.1c	0.0910653	0.39735	0.229182	231	50.25	180.75
BnaA.CLE.1a	BnaC.CLE.1d	0.0975194	0.371426	0.262554	219	49.5	169.5
BnaA.CLE.1b	BnaC.CLE.1d	0.0912442	0.393905	0.23164	231	50.5833	180.417
BnaA.CLE.1c	BnaC.CLE.1d	0.0284125	0.019609	1.44895	231	51.6667	179.333
BnaC.CLE.1c	BnaC.CLE.1d	0.0943806	0.377375	0.250098	231	50.5833	180.417
BnaA.CLE.2a	BnaC.CLE.2b	0.179576	0.31267	0.574331	234	58.6667	175.333
BnaA.CLE.2b	BnaC.CLE.2b	0.0114835	0.0172918	0.664098	234	58.5	175.5
BnaA.CLE.2a	BnaC.CLE.2c	0.136528	0.433088	0.315244	234	57.75	176.25
BnaA.CLE.2b	BnaC.CLE.2c	0.143217	0.499517	0.286711	234	57.5833	176.417
BnaC.CLE.2b	BnaC.CLE.2c	0.143966	0.523077	0.275229	234	58.4167	175.583
BnaC.CLE.20b	BnaC.CLE.20a	0.0674957	0.22048	0.306131	228	57.5833	170.417
BnaA.CLE.22	BnaC.CLE.22	0.017609	0	_	303	73.1667	229.833
BnaA.CLE.25b	BnaC.CLE.25b	0.108296	0.240744	0.449838	222	53.4167	168.583
BnaA.CLE.27	BnaC.CLE.27	0.0458815	0.0167839	2.73366	240	60.25	179.75
BnaA.CLE.40a	BnaC.CLE.40a	0.0281806	0.0519126	0.542847	246	53.1667	192.833
BnaA.CLE.40b	BnaC.CLE.40a	0.109798	0.219933	0.499231	246	55.0833	190.917
BnaA.CLE.40a	BnaC.CLE.40b	0.123612	0.292135	0.423133	246	54.4167	191.583
BnaA.CLE.40b	BnaC.CLE.40b	0.0315559	0.111661	0.282605	252	57.8333	194.167
BnaC.CLE.40a	BnaC.CLE.40b	0.0974039	0.248231	0.392393	246	54.4167	191.583
BnaC.CLE.40c	BnaC.CLE.40b	0.124579	0.270002	0.461402	249	57.3333	191.667
BnaA.CLE.40a	BnaC.CLE.40c	0.191955	0.328899	0.583627	246	55.0833	190.917
BnaA.CLE.40b	BnaC.CLE.40c	0.12803	0.185404	0.690544	249	57.8333	191.167
BnaC.CLE.40a	BnaC.CLE.40c	0.163195	0.283396	0.575855	246	55.0833	190.917
BnaA.CLE.45a	BnaC.CLE.45b	0.157688	0.243885	0.646568	357	79.25	277.75
BnaA.CLE.45b	BnaC.CLE.45b	0.0175549	0	_	372	83.8333	288.167
BnaA.CLE.45c	BnaC.CLE.45b	0.152721	0.189175	0.807298	360	77.75	282.25
BnaA.CLE.45a	BnaC.CLE.45c	0.193835	0.220441	0.879303	354	75.9167	278.083
BnaA.CLE.45b	BnaC.CLE.45c	0.161437	0.233186	0.692312	369	79.8333	289.167
BnaA.CLE.45c	BnaC.CLE.45c	0.0213411	0.0272139	0.784199	360	74.8333	285.167
BnaC.CLE.45b	BnaC.CLE.45c	0.152227	0.220011	0.691907	369	78.6667	290.333
BnaA.CLE.46	BnaC.CLE.46	0.00545953	0	_	237	53.1667	183.833
BnaA.CLE.9a	BnaC.CLE.9a	0.101135	0.253487	0.398974	342	88.3333	253.667
BnaA.CLE.9b	BnaC.CLE.9a	0.112629	0.252935	0.445287	330	86.1667	243.833
BnaA.CLE.9c	BnaC.CLE.9a	0.17538	0.285174	0.614995	339	86.4167	252.583
BnaA.CLE.9a	BnaC.CLE.9b	0.11457	0.336929	0.340041	336	86.5833	249.417
BnaA.CLE.9b	BnaC.CLE.9b	0.0238194	0.0801525	0.297176	348	92.0833	255.917
BnaA.CLE.9c	BnaC.CLE.9b	0.145402	0.228416	0.636569	336	86.3333	249.667
BnaC.CLE.9a	BnaC.CLE.9b	0.107997	0.268437	0.402318	330	86.4167	243.583
BnaA.CLE.9a	BnaC.CLE.9c	0.15645	0.296902	0.526943	351	90.75	260.25
BnaA.CLE.9b	BnaC.CLE.9c	0.114833	0.185172	0.620141	345	91.4167	253.583
BnaA.CLE.9c	BnaC.CLE.9c	0.0801584	0.142697	0.561738	345	88.5	256.5
BnaC.CLE.9a	BnaC.CLE.9c	0.127876	0.350447	0.364895	342	91.0833	250.917
BnaC.CLE.9b	BnaC.CLE.9c	0.105809	0.170775	0.619583	345	91.6667	253.333
BnaA.CLV3	BnaC.CLV3a	0.00474873	0.0163717	0.290057	273	61.75	211.25
BnaA.CLE.1a	BraA.CLE.1a	0.0239781	0	_	219	49.5	169.5
BnaA.CLE.1b	BraA.CLE.1a	0.10345	0.257032	0.40248	219	48.25	170.75
BnaA.CLE.1c	BraA.CLE.1a	0.107552	0.389907	0.275841	219	49.3333	169.667
BnaA.CLE.1a	BraA.CLE.1b	0.0723452	0.270408	0.267541	213	46.25	166.75
BnaA.CLE.1b	BraA.CLE.1b	0	0	_	237	51	186
BnaA.CLE.1c	BraA.CLE.1b	0.0818728	0.446804	0.183241	231	50.5	180.5
BnaA.CLE.10	BraA.CLE.10	0.0164842	0.011905	1.38464	330	84.6667	245.333
BnaA.CLE.2a	BraA.CLE.2a	0	0	_	237	58.3333	178.667
BnaA.CLE.2b	BraA.CLE.2a	0.164348	0.292304	0.56225	234	57.8333	176.167
BnaA.CLE.2a	BraA.CLE.2b	0.130156	0.398293	0.326784	234	58.25	175.75
BnaA.CLE.2b	BraA.CLE.2b	0.150582	0.429732	0.350409	234	58.0833	175.917
BnaA.CLE.2a	BraA.CLE.2c	0.164348	0.292304	0.56225	234	57.8333	176.167
BnaA.CLE.2b	BraA.CLE.2c	0	0	_	234	57.6667	176.333
BnaA.CLE.22	BraA.CLE.22	0	0	_	303	72.5	230.5
BnaA.CLE.25b	BraA.CLE.25	0	0	_	240	55.3333	184.667
BnaA.CLE.27	BraA.CLE.27a	0.200447	0.286356	0.699992	240	60.9167	179.083
BnaA.CLE.27	BraA.CLE.27b	0	0	_	240	59.1667	180.833
BnaA.CLE.40a	BraA.CLE.40a	0.136545	0.26164	0.521881	246	55.0833	190.917
BnaA.CLE.40b	BraA.CLE.40a	0	0	_	252	58.6667	193.333
BnaA.CLE.40a	BraA.CLE.40b	0.162552	0.2742	0.592823	237	52.25	184.75
BnaA.CLE.40b	BraA.CLE.40b	0.12615	0.245998	0.51281	240	54.8333	185.167
BnaA.CLE.40a	BraA.CLE.40c	0.010444	0	_	246	53.1667	192.833
BnaA.CLE.40b	BraA.CLE.40c	0.140746	0.244678	0.575228	246	55.0833	190.917
BnaA.CLE.45a	BraA.CLE.45a	0.180421	0.21849	0.825765	354	76.5	277.5
BnaA.CLE.45b	BraA.CLE.45a	0.149013	0.231204	0.644506	369	80.4167	288.583
BnaA.CLE.45c	BraA.CLE.45a	0.0106165	0.0269995	0.393211	360	75.4167	284.583
BnaA.CLE.45a	BraA.CLE.45b	0.172181	0.255768	0.673193	357	80.75	276.25
BnaA.CLE.45b	BraA.CLE.45b	0	0.0118113	0	372	85.3333	286.667
BnaA.CLE.45c	BraA.CLE.45b	0.162206	0.202417	0.801343	360	78.9167	281.083
BnaA.CLE.45a	BraA.CLE.45c	0	0.0127392	0	357	79.1667	277.833
BnaA.CLE.45b	BraA.CLE.45c	0.171948	0.257032	0.668974	357	80.4167	276.583
BnaA.CLE.45c	BraA.CLE.45c	0.183739	0.214651	0.855988	345	75	270
BnaA.CLE.9a	BraA.CLE.9b	0.0076678	0	_	351	88.8333	262.167
BnaA.CLE.9b	BraA.CLE.9b	0.117121	0.325966	0.359303	336	87	249
BnaA.CLE.9c	BraA.CLE.9b	0.189246	0.439684	0.430414	345	86.4167	258.583
BnaA.CLE.9a	BraA.CLE.9c	0.176009	0.3979	0.442345	348	88.25	259.75
BnaA.CLE.9b	BraA.CLE.9c	0.153584	0.216952	0.707919	336	87.5833	248.417
BnaA.CLE.9c	BraA.CLE.9c	0.0357447	0.047353	0.754856	345	87.1667	257.833
BnaA.CLV3	BraA.CLV3	0.0111113	0.0413898	0.268455	231	49.6667	181.333
BnaC.CLE.1c	BolC.CLE.1a	0.0756546	0.255062	0.296613	213	46.25	166.75
BnaC.CLE.1d	BolC.CLE.1a	0.111079	0.371426	0.299061	219	49.5	169.5
BnaC.CLE.1c	BolC.CLE.1b	0	0	_	234	50.1667	183.833
BnaC.CLE.1d	BolC.CLE.1b	0.0943806	0.377375	0.250098	231	50.5833	180.417
BnaC.CLE.2b	BolC.CLE.2a	_	_	_	234	58.25	174.25
BnaC.CLE.2c	BolC.CLE.2a	_	_	_	234	57.3333	175.167
BnaC.CLE.2b	BolC.CLE.2c	0.144193	0.486522	0.296374	234	58.6667	175.333
BnaC.CLE.2c	BolC.CLE.2c	0.0114342	0.0354571	0.322481	234	57.75	176.25
BnaC.CLE.2b	BolC.CLE.2d	0.442551	0.435729	1.01566	234	58.5	175.5
BnaC.CLE.2c	BolC.CLE.2d	0.382254	0.615012	0.621538	234	57.5833	176.417
BnaC.CLE.20a	BolC.CLE.20a	_	_	_	228	57.5	169
BnaC.CLE.20b	BolC.CLE.20a	_	_	_	231	57.9167	171.583
BnaC.CLE.20a	BolC.CLE.20b	1.14699	1.15124	0.996309	228	57.5	170.5
BnaC.CLE.20b	BolC.CLE.20b	1.07514	1.13405	0.948053	228	57.5833	170.417
BnaC.CLE.22	BolC.CLE.22a	0	0	_	303	73.8333	229.167
BnaC.CLE.22	BolC.CLE.22b	0.156776	0.227046	0.690502	297	73.1667	223.833
BnaC.CLE.25b	BolC.CLE.25a	0.194794	0.250187	0.778593	231	57.5833	173.417
BnaC.CLE.25b	BolC.CLE.25b	0.0654281	0.152292	0.429623	222	54.4167	167.583
BnaC.CLE.27	BolC.CLE.27a	0.247315	0.257209	0.961535	240	62	178
BnaC.CLE.27	BolC.CLE.27b	0.005618	0	_	240	61.3333	178.667
BnaC.CLE.3b	BolC.CLE.3	0.0107722	0	_	249	62	187
BnaC.CLE.40a	BolC.CLE.40a	0.103564	0.246441	0.420239	246	54.75	191.25
BnaC.CLE.40b	BolC.CLE.40a	0.00515466	0	_	252	57.3333	194.667
BnaC.CLE.40c	BolC.CLE.40a	0.118668	0.268126	0.442583	249	57.6667	191.333
BnaC.CLE.40a	BolC.CLE.40b	0.00519933	0	_	246	53	193
BnaC.CLE.40b	BolC.CLE.40b	0.0913993	0.249135	0.366866	246	54.25	191.75
BnaC.CLE.40c	BolC.CLE.40b	0.15656	0.284442	0.550412	246	54.9167	191.083
BnaC.CLE.45b	BolC.CLE.45a	0.148208	0.218933	0.676955	369	79	290
BnaC.CLE.45c	BolC.CLE.45a	0.00341881	0	_	369	75.8333	293.167
BnaC.CLE.45b	BolC.CLE.45b	1.84164	2.07782	0.886331	351	77.1667	273.833
BnaC.CLE.45c	BolC.CLE.45b	1.98926	2.69269	0.738764	348	74.5	273.5
BnaC.CLE.45b	BolC.CLE.45c	0	0	_	351	77.1667	273.833
BnaC.CLE.45c	BolC.CLE.45c	0.146808	0.208224	0.705051	348	74.25	273.75
BnaC.CLE.9a	BolC.CLE.9a	0.107997	0.268437	0.402318	330	86.4167	243.583
BnaC.CLE.9b	BolC.CLE.9a	0	0	_	348	92.3333	255.667
BnaC.CLE.9c	BolC.CLE.9a	0.105809	0.170775	0.619583	345	91.6667	253.333
BnaC.CLE.9a	BolC.CLE.9b	0.127876	0.350447	0.364895	342	91.0833	250.917
BnaC.CLE.9b	BolC.CLE.9b	0.105809	0.170775	0.619583	345	91.6667	253.333
BnaC.CLE.9c	BolC.CLE.9b	0	0	_	363	97.3333	265.667
BnaC.CLV3a	BolC.CLV3	0	0	_	171	36.5	134.5
