# Supplementary material for: Genome-wide identification and comparative analysis of CLE family in rapeseed and its diploid progenitors
Source: Front Plant Sci. 2022 Oct 20;13:998082. doi: 10.3389/fpls.2022.998082 (PMC9632860; doi:10.3389/fpls.2022.998082)
Supplement: Supplementary file 6 [file Table_6.xlsx]

## Sheet: Bna_CLE.pos.lgth.withrandom_fil
Table S6 SNPs of the CLEs identified in 204 collections of B. napus population.
Chr	Start	End	Length	ID	SNP_num	Name	SNP_location	Plant height	Branch height	Branch number	Main inflorescence length	Main inflorescence silique number	Main inflorescence silique density	Silique length	Seed number per silique	Main inflorescence seed density	Thousand seed weight	Seed weight per silique	Seed weight of main inflorescence
chrA01	4562229	4562465	236	BnaA01g09350D	0	BnaA.CLE2.b	NA
chrA02	610119	610796	677	BnaA02g01350D	11	BnaA.CLE40.b	610272;610295;610299;610338;610359;610383;610416;610437;610450;610456;610477;											sig
chrA02	8139643	8140290	647	BnaA02g14420D	1	BnaA.CLE45.b	8139797;
chrA02	9722016	9722255	239	BnaA02g16350D	0	BnaA.CLE1.b	NA
chrA03	1812897	1813202	305	BnaA03g03870D	0	BnaA.CLE22	NA
chrA03	6558722	6558964	242	BnaA03g14280D	2	BnaA.CLE6.c	6558811;6558855;
chrA03_random	1520552	1520788	236	BnaA03g58130D	2	BnaA.CLE2.c	1520555;1520630;
chrA04	12972163	12972703	540	BnaA04g15710D	0	BnaA.CLV3	NA
chrA04	14533213	14533458	245	BnaA04g18030D	0	BnaA.CLE6.a	NA
chrA04	15753025	15753784	759	BnaA04g20430D	0	BnaA.CLE42.b	NA
chrA05	6553611	6553859	248	BnaA05g11630D	0	BnaA.CLE6.b	NA
chrA06	21144285	21144527	242	BnaA06g31490D	1	BnaA.CLE25.b	21144524;
chrA06	22000812	22001054	242	BnaA06g33250D	2	BnaA.CLE27	22000861;22000964;
chrA06_random	323958	324221	263	BnaA06g38120D	7	BnaA.CLE14	324042;324075;324117;324128;324177;324195;324202;
chrA07	6405344	6405568	224	BnaA07g06070D	1	BnaA.CLE19	6405364;
chrA07	9256142	9256533	391	BnaA07g09450D	14	BnaA.CLE9.c	9256225;9256242;9256280;9256331;9256362;9256377;9256392;9256398;9256418;9256444;9256472;9256479;9256483;9256499;
chrA07	17305233	17305466	233	BnaA07g22820D	0	BnaA.CLE1.c	NA
chrA07	18082422	18082784	362	BnaA07g24210D	2	BnaA.CLE45.c	18082619;18082696;
chrA07	20207907	20208277	370	BnaA07g27850D	3	BnaA.CLE10	20207966;20207970;20207971;
chrA07	20357916	20358275	359	BnaA07g28140D	1	BnaA.CLE45.a	20357935;
chrA07	21640807	21641028	221	BnaA07g30630D	0	BnaA.CLE1.a	NA
chrA08	8553505	8553744	239	BnaA08g08810D	1	BnaA.CLE2.a	8553583;
chrA08	15117806	15118156	350	BnaA08g19800D	1	BnaA.CLE9.b	15118098;
chrA09	21819670	21820023	353	BnaA09g29030D	2	BnaA.CLE9.a	21819685;21819759;
chrA09	33360873	33361103	230	BnaA09g50450D	0	BnaA.CLE20.a	NA
chrA10	10174968	10175442	474	BnaA10g12320D	1	BnaA.CLE46	10175146;
chrA10	14190656	14191258	602	BnaA10g20280D	2	BnaA.CLE40.a	14190661;14190941;					sig
chrAnn_random	13398459	13398841	382	BnaAnng12380D	11	BnaA.CLE20.b	13398491;13398492;13398529;13398541;13398554;13398569;13398578;13398581;13398594;13398812;13398813;									sig
chrAnn_random	19935340	19937158	1818	BnaAnng18680D	9	BnaA.CLE25.a	19935602;19935606;19935828;19936043;19936956;19937025;19937056;19937059;19937066;
chrAnn_random	21164430	21165186	756	BnaAnng19550D	0	BnaA.CLE42.a	NA
chrAnn_random	32663129	32663377	248	BnaAnng28550D	0	BnaA.CLE4	NA
chrAnn_random	42313855	42314088	233	BnaAnng37330D	0	BnaA.CLE1.d	NA
chrC01	6747208	6747444	236	BnaC01g10920D	0	BnaC.CLE2.b	NA
chrC02	2319992	2320472	480	BnaC02g04440D	0	BnaC.CLE40.b	NA
chrC02	10667124	10667664	540	BnaC02g15230D	0	BnaC.CLV3.b	NA
chrC02	15646066	15646794	728	BnaC02g19340D	1	BnaC.CLE45.b	15646276;	sig	sig
chrC02	18782883	18783119	236	BnaC02g21950D	0	BnaC.CLE1.c	NA
chrC03	2604330	2604635	305	BnaC03g05410D	0	BnaC.CLE22	NA	sig
chrC03	2754193	2755266	1073	BnaC03g05710D	6	BnaC.CLE40.c	2755012;2755016;2755019;2755070;2755098;2755207;	sig
chrC03	8810187	8810426	239	BnaC03g17260D	0	BnaC.CLE6.c	NA
chrC03	46760447	46760797	350	BnaC03g57390D	4	BnaC.CLE9.b	46760510;46760578;46760651;46760754;
chrC03_random	5382167	5382406	239	BnaC03g76840D	0	BnaC.CLE2.a	NA
chrC04	7942249	7942515	266	BnaC04g10360D	0	BnaC.CLE42	NA	sig			sig
chrC04	10601617	10601865	248	BnaC04g13300D	0	BnaC.CLE6.b	NA
chrC04	39783833	39784084	251	BnaC04g38590D	0	BnaC.CLE3.a	NA
chrC04	40084249	40084779	530	BnaC04g38990D	0	BnaC.CLV3.a	NA											sig
chrC04	42579610	42579858	248	BnaC04g41800D	1	BnaC.CLE7	42579642;
chrC04	42616813	42617058	245	BnaC04g41820D	2	BnaC.CLE6.a	42616887;42617057;
chrC05	1485352	1485585	233	BnaC05g03100D	3	BnaC.CLE20.b	1485483;1485550;1485553;						sig			sig
chrC05	2086976	2087227	251	BnaC05g04290D	0	BnaC.CLE3.b	NA
chrC05	13688840	13689190	350	BnaC05g20250D	0	BnaC.CLE9.a	NA
chrC05_random	176569	176832	263	BnaC05g49270D	0	BnaC.CLE14.b	NA
chrC06	25520857	25521090	233	BnaC06g23780D	0	BnaC.CLE1.d	NA
chrC06	26904189	26904560	371	BnaC06g25300D	0	BnaC.CLE45.c	NA
chrC06	29344041	29344400	359	BnaC06g28040D	1	BnaC.CLE45.a	29344216;												sig
chrC06_random	2719663	2724443	4780	BnaC06g43240D	1	BnaC.CLE1.b	2721349;
chrC06_random	3281111	3281332	221	BnaC06g43910D	0	BnaC.CLE1.a	NA
chrC07	12014118	12014342	224	BnaC07g07590D	0	BnaC.CLE19	NA
chrC07	17819593	17820246	653	BnaC07g12300D	0	BnaC.CLE9.c	NA
chrC07	29745970	29746212	242	BnaC07g23100D	2	BnaC.CLE27	29746116;29746142;	sig
chrC07	31347817	31348434	617	BnaC07g25100D	0	BnaC.CLE25.b	NA	sig
chrC07	37785921	37786157	236	BnaC07g35360D	0	BnaC.CLE2.c	NA
chrC08	37485030	37485260	230	BnaC08g44040D	5	BnaC.CLE20.a	37485175;37485176;37485203;37485226;37485237;
chrC09	939841	941087	1246	BnaC09g01690D	14	BnaC.CLE25.a	940055;940056;940057;940062;940063;940064;940065;940066;940067;940070;940072;940073;940075;940082;
chrC09	37980940	37981471	531	BnaC09g34510D	0	BnaC.CLE46	NA
chrC09	45092570	45093166	596	BnaC09g44090D	0	BnaC.CLE40.a	NA
chrCnn_random	13793694	13793948	254	BnaCnng14810D	1	BnaC.CLE14.a	13793751;
chrCnn_random	60499619	60499855	236	BnaCnng60660D	0	BnaC.CLE2.d	NA
chrUnn_random	1590487	1590735	248	BnaUnng01280D	0	BnaU.CLE4	NA
chrUnn_random	2636205	2636462	257	BnaUnng01920D	0	BnaU.CLE42	NA
